# Supplementary material for: Precisely Designed Morphology and Surface Chemical Structure of Fe-N-C Electrocatalysts for Enhanced Oxygen Reaction Reduction Activity
Source: Molecules. 2024 Aug 10;29(16):3785. doi: 10.3390/molecules29163785 (PMC11357191; doi:10.3390/molecules29163785)
Supplement: Supplementary file 1 [file molecules-29-03785-s001.zip]

Archive with 1 entries (1 files):
- molecules-3118821-supplementary.pdf
